# Supplementary material for: Captivating Synergistic, Dose-Dependent Anticancer Effects of Tumor-Regulation Modulators Chloroquine and Ivermectin Completely Abolished by an Opposing Modulator, Deoxycholic Acid, in Hamster Fibrosarcoma: In Vivo, In Vitro, and Literature Review
Source: Pharmaceuticals (Basel). 2026 Mar 1;19(3):407. doi: 10.3390/ph19030407 (PMC13028768; doi:10.3390/ph19030407)
Supplement: Supplementary file 1 [file pharmaceuticals-19-00407-s001.zip]

Archive with 1 entries (1 files):
- pharmaceuticals-4158985-supplementary.pdf
